# Supplementary material for: Sex-Specific Lipid Profiles and Flavor Volatiles in Giant Salamander (Andrias davidianus) Tails Revealed by Lipidomics and GC-IMS
Source: Foods. 2024 Sep 25;13(19):3048. doi: 10.3390/foods13193048 (PMC11476126; doi:10.3390/foods13193048)
Supplement: Supplementary file 1 [file foods-13-03048-s001.zip]

Archive with 1 entries (1 files):
- foods-3200415-supplementary.pdf
